# Supplementary material for: NanoMGT: Marker gene typing of low complexity mono-species metagenomic samples using noisy long reads
Source: Biol Methods Protoc. 2024 Aug 6;9(1):bpae057. doi: 10.1093/biomethods/bpae057 (PMC11387619; doi:10.1093/biomethods/bpae057)
Supplement: bpae057_Supplementary_Data [file bpae057_supplementary_data.zip]

Archive with 3 entries (3 files):
- appendix_A.pdf
- appendix_B.pdf
- appendix_C.pdf
